# Supplementary material for: Overcoming Therapy Resistance in Colorectal Cancer: Targeting the Rac1 Signaling Pathway as a Potential Therapeutic Approach
Source: Cells. 2024 Oct 26;13(21):1776. doi: 10.3390/cells13211776 (PMC11545287; doi:10.3390/cells13211776)
Supplement: Supplementary file 1 [file cells-13-01776-s001.zip]

Archive with 1 entries (1 files):
- cells-3200276-supplementary.pdf
